# Supplementary material for: Comparative Genomic Analysis of Asian Haemorrhagic Septicaemia-Associated Strains of Pasteurella multocida Identifies More than 90 Haemorrhagic Septicaemia-Specific Genes
Source: PLoS One. 2015 Jul 7;10(7):e0130296. doi: 10.1371/journal.pone.0130296 (PMC4495038; doi:10.1371/journal.pone.0130296)
Supplement: S1 File — (TXT) [file pone.0130296.s001.txt]

>gnl|ahmed|capsule_locus
TTATTGATTATAAGGATAACGTAGAATGACTTTACTATAGAAACTCCCATTAATCTGTGT
TTTAGATAAGTGATACTTTCGATATGCTTCAAACACTTTCGCATCTGGTAATGCCTTATT
ATGCCAGAAACTGTGCAAATTACCTTGATAAGTTAATCCTTCAAAGTTGTAACTTGCTCT
GCCTAAGGTCAAAACTGGCATACGGTGTAACAAGGCAGAAATTCCACTTGTACTATTTAA
GGTAATCATTCCCTTCCCTTTTCTCAATAAAATGGGGGTTGGAACGTCATGAACATATAA
AATCCGATGTTTACATGATGGATATTGGGTCTGATACTCTTTAATCACACAGCCATAATC
AATAAATCCTCTATCCATCGGATGATGTTTGATAATCAAATTAAGTGTTTTAGGTGCATA
TCGGACAAATGAATCAAGAACTTCTCTTAAGAAACTCTCAACACTGTCATAGTCGCAATG
CACTTTGACTTGGCTATCATCATACACTTGTAGGGGAACAATAAAAAAATCGTCAAAGAA
TCCTTTTTCAATTTTTTTACCCAACGACCTTTCTTGAAGGAAGTAACACAGCCTTTTTAT
ACCAGAAAAAGTCCATAACTTAATATAATATTTTATATCTAAAATGCGGTGATGTTGGTA
ATGGGGATATTTAGCACCGGTAGATGCATTGATATAATACTGAATTGCTAACTTGGCTAA
TGGAATAAATCCCTTTGCTAACTTTAACGGTTCAGGAGGAAGTGGACAATGAAGTGCCTG
TTTCAAAAAAAAATTAGCATCTCTCGGGAGCGTTGAAAAATCATTAACGCCATTTTTCTC
CAACGTCACATAATCCGGTCTAAAGTAGCCTTCTTCAAATACCCAAAAGGAAATATTTAA
TTGTTTGGCTACTTTTTTAGCATATTGGTGGTATTTTCGGTTATCGCCAAAGCAAACTAT
CGAATCAATTCGATTATCTGCACAAAAAGCATTCAAGTAATCAAAAAAATAATCTAAAGA
ATCCGTATATTCAAAAGTATTTTTTCTTTTCGAAGAATAAAAAAAATCATCGCCCTTATT
TAAATTTAGTTTAAAAACAGTTTTATTATGTTGCTGTAACCAAAGCGAAAACTCCATAAA
AAAAGCTCCAATTGGTCCTTGTAGCAACAATATGTTTTTAGATATTTCAATTAATTCATC
TAAATTATGTCTAATCATTCACCCACCAAATAAATACTAATCACAATTAATAAAAATATT
TTTATGGCAAAGGATACGACATAATTCAAACATTCTCAACTGAGTATAAATTATAAAAAC
AAATCAGAATACAATACGATTAAAAAAACATCTAAAACAACATTATTTTTTCATTTCGCG
CAACATTTGAACGATAAAATAATAAAAAACACGCAATTGATTATATTTACAATTATATCG
AGTTTACATATTCAATAATTATATTAGAATGACAAACGCTTAATTTTAATTAGTTTATTT
ATTAAACAAAAATATGAGCTGTAACAAAATAAATACATAGGTAATAAATATATAAACTAG
AAAAATAAGATAAGAAGAGCTTCAGATGTTTAGATGTAATAACCGATTCCTCGTTGTTTT
TGGCACTCGTCCAGAGGCAATCAAAATGGCTCCTTTAGTTGAAGGTTTGAAAAAAAATAA
TTTAAATTTTCGTATATGTGTAACTGCTCAACATAGAGAAATGCTAGATCAAGTACTTGA
ATTATTTAATATTATTCCTGATTATGATCTTGATATCATGAATCAAACACAAACACTCTC
AACAGTTACCTCTTCGATCCTTGAAAAAATTCAACCTGTAATTGATGATTATAAGCCGAA
TGTAATTTTCGTACATGGCGATACAGCTACAACGTTAGCGGCTTCACTCGCAGCATATTA
TAATCAAATAGATATTGCACATATTGAAGCTGGTCTTCGTACCAATAATATATATTCCCC
TTGGCCTGAAGAAGGAAATCGTAAACTTACTGCAGCACTAGCTAAATATCACTTTACACC
TACTCAAGCAACAAAAGAAAATCTCCTAAGAGAAAATATAGACCCATCTAAAATTTATAT
TACTGGAAATACTGTAATTGATGCCCTTTTTTTAGTGAATAAAAAAATCGAAAATAATCT
AACACTTTTGCAAAAATATAAACGTAACTTTTCCGATTTTTTAGGGAAAAAAGTTATTCT
AATTACTGGACATCGTCGAGAAAATTTTGGTGACGGATTTGAAAATATTTGTGCGGCTAT
TTCTTCTTTGGCCGAATTACATCCAGATGTACAGTTTGTTTATCCTGTTCATCTGAATCC
AAATGTAAGGGAACCAGTAAACCGTTTATTAAAAAATAAAAATAATATTCACTTAATCCA
ACCTCTTGATTATTTCTCATTCATTTTCCTAATGAAAAATGCATATTTAATTTTAACTGA
CTCAGGCGGTATTCAAGAAGAAGCCCCATCCCTAGGAAAACCAGTCCTAGTAATGAGAAA
AACAACAGAACGCCTGGAAGCTGTTCAAGCGGAAACCGTTAAATTAGTTGGTACAACTCA
AGAACTGATTATTGATTCAGTGAATGAGTTACTCACGGATATAGAAGCTTACAACAAAAT
GTCTAAAGCCCATAATCCATATGGAGATGGACGAGCTGTAGAAAGAATACTTAACGTTTT
TAAAATTTAGTAATAAAAAGGATGTTATATGACTCAATTTAATACGATTTCCGTCATTGG
ATTAGGTTACATAGGTTTACCAACTGCCGCTGTTTTTGCTCAACATCATGTAAAAGTAAT
TGGTATTGATATTAACGAACACGCGGTGAATACAATTAACCAAGGAAAAATCCATATAGT
AGAGTCTGATTTAGAACAGGTAGTGCAGCAATGCGTAAATAAGGGGGATTTAAAAGCAAG
TTTAACCCCTGAGCCTGCAGATGCATTCTTAATCGCAGTACCAACTCCTTTTAAAGGAAA
TAATTACGAGCCTGATTTAAGCTATATCAAGTCAGCCTGTAAAATGATTTCTTCAGTTTT
AAAAAAAGGAGATCTCATCGTTTTAGAATCAACCTCCCCTGTAGGCACAACTGAAAAAAT
GGCTATCTGGCTATCTGAATTCCGTCACGATTTGACGTTTCCTCAACAACTCGGAGAATT
ATCAGATATCCGAATTGCACATTGTCCCGAACGCGTTTTGCCTGGGCACGTGATGAGAGA
ACTCATTGAAAATGATCGTATTATTGGTGGAATGACGCCTAAATGTTCTCAAATGGCTGT
TGACTTATATAAAACCTTTGTAAAAGGTGACTGCATTGTGACTAATAGTCGTACAGCAGA
AATGTGTAAGCTTACAGAAAATGCTTTCCGAGATGTGAATATTGCCTTTGCAAATGAGCT
ATCGATTATTTGCGATAAATTAGGGATAAATGTTTGGGAGCTGATTAACCTAGCTAATAG
ACATCCTCGAGTCAATATTCTACAACCTGGTTGTGGTGTCGGTGGTCATTGTATTGCTGT
GGATCCATGGTTTATCGTCAACAAAACTCCAGAACTAGCTAAATTGATCCACACTGCCCG
CTTGGTAAATGATAGCAAGCCAGAATGGGTTATCAATCAAGTAAATAATGCGGTGATTGA
AGCTTTACAAAAAAATCCCAATAAAACCCTTCAAGACATAAAAATTGCCTGTTTAGGCCT
AGCATTCAAACCAGATATTGATGATTTGCGTGAAAGTCCAGCACTAAAAATTACCAAGCA
ACTGGCTGCGAAGTATCCAAATCAAATTACAGCTGTTGAACCAAATATTGAGGCATTACC
AGAACAATTAATCACTCAAAATATTAAGCATTCATCCTTACAACAAGCCTTAGAAACCTG
CGATGTATTGGTAGTATTAGTTGACCATAAAGAGTTTAAAGAAATCCAGACTACATCAGT
AAATGCAACTATAGTGGATACAAAAGGTATTTTGTAATCCGATGTTCTAGGAATAAATAC
TGAAATCATTCTGGTGATTGGTCAAAACTATGAAAAAGTCAAAAAATAACAAGCGTAAAT
CGACTAAAAACTCTCCCCGCTTAAAACGCAGTCCTGTGTTGGTTAAAAAGCTCATAGAAA
CTGAAGCTGTAGATATCCAGCCGATAACAATATTAGAATCTTCGGATGATAATCCATACA
GCATTGCTGAAAAAAAATATCAGCAAAGTTTGTTGCAGTTTCGCAGTTTGATATTTGACT
ACGAGAACAAACAAATTTTACTAACAGAACAGAATCGTATTTTAAATGCTGAAAAAAAAG
CGTTGGTAGAAACTGTCAAAGAGTATGAAACGCTCTATAAAGAGTGGGCTGCAGATAAAA
AGAATCTGACGATGGCACTAGAACGTGCTGTACGGAAAGCTGAAAATGCCCAACAGACAA
AATCATTCCGTTTAGGGTATGCACTCATTTTCGGCTTTAAATCTTGGCAAGGTTTTAAGG
ATATGTTCCGTACCTTATATTCCTTATACAAAGAACGAAATACGCAGAAAACAAAGCCTG
GTCTTCCTTCAGATAATACGTTACTTGCTCAACCGCTGAAAAAGAAAATCAGCTGGGACA
GCCAAAAACCTGTTCTGCAATGGATACAACCAAGCGATTCGCCTTATTTATCCGATTTTA
TCCATCTTCCTTTATCTTCGGATGCACAAGAGTATTTTGTTTTGCCCAAAGAAGGCATAG
AAAGCGTGATGGACTGCACAACTTATCAACAGCTCTTGGTTAAAGCTAATATATTCAGCA
AAGAATTTCCAGATATGGCTAAACAGGCATTATTAACTGTCGCCTTTTATAATGAAAAGG
ATGAGCCAATTCAACCAGAGATGTCGATACCATTCAGTCAAAAGTTAGGCAAACATTATT
TTTATTTGAATGCCTCTGAAAAAATTCACGACTATATTTTCTTACTTATTCCAGCTAACG
CTAAGAAAGTCGCACTAGGACTGGCTTTATGGGATGCAACTACAGACATCTATGTACAAA
ATAAACTCAGTGTACTCGGTTTTTCAGACGGCATTAGCGTGGTCATCCCGACATTTAAAG
GGGAAAAAACTATTATTAAATGTCTAGAATCATTATCAAAACAAACCCTTCCATCATCAG
ATTTTGAAGTGTTGGTTGTTATTAATGGTGAGCAAGATAATACACCTGTGTTAATTGAAC
AATTTAAGCAGCTAACACCAAATTTACAGTTACGTGTATTTGAATTAGAAGAAGGTAATG
TCAGTAAAGCACGTAACTTCGCTATCCAAAATGCGCAAAAAGGCTGGATTACCTTTATTG
ATGATGACGATTTTGTACCAGAAAACTATCTCAATGCTTTGTATCAAAAAGCGTTGTATA
ACACTATTTCGGTAACAGGTATCGAAGATATGATCGAAGGACAATTAGTCCGCAGTAATG
TAATGACACAGCTAGACAGTGCTATGAAAAAAGCAGAAATCAGCTACTTCGATGTAACAT
CAACAATGACGATGAATGCCTGCAAGTTAGCACCCTCATATATGGTGAAAAGTGTAGCTT
ATGATGTTTCTTTGCGCAGTGGTGAAGATGTTGTGTATTGGAGTAAATTACTTAACAGAT
TCCGTCCCAAAGTTGCTTTAGCAACAAACTATCTCGAAGACAGCTACAAACGTTTGGTAC
GAGAAAACTCCGTCTCTCGTAAAGCAGAATCTTATGATTTTAATGTTTTCCAACGCTTAG
AAGTCATTAAACAGCTTATTGATGAGTTGGGGTGTAGCGAATATGAGCATCTTGCCAAAT
TTATTCAAAGCAAAATCAATGCACAAGCAGGCTTTATCAAACGCTATTTGCAAAAATTCC
CTCAAGATTACTCTAAATATTTACAAGATATTACCAAGTTAAATCTACACAATACGTTTA
TCGGTGAAGTAAACAGCTTATTTACCGATACGCTAGTGATATCGTATTGCTTTGCACCAT
ATATCGATACGTCTGGCGTAGTAATGAGTAAACGAGTTAGAGCGATGGATAAACCTGTTG
ATTTGATTAGCAACAGTATGAGCCGAGTACGTGAAACTGATAAAGAATTACTCAAAATTA
CCGAGTATTCCCTAGGTAAACATCATGAGCTGAATACGCCACAATCATTTGCCAATTGGA
ATGCGATTATACAATTTGCAGATGGTGCACTTGATGCAACACATAAGTTATTAAAACATC
GAAAAATGTATAAAAACTTATATAGTCGTGCAATGTGGCCTGCATCACACATTGCGGCTG
CACTAGTGAAGGCCAAATATCCCCAAATCAAATGGACAGCAGAGTTTTCTGATCCAATTT
TGATGGATGTTTCGGCACAGCAACGTTTTGAATCCCTCCCTTTAGAGTGGCTAATTAAGC
AAGACTTTATTAAAGAGACAGATGGACTTTCAGATACTCAAAACCTGTTCTATTGGTGTG
AGAAATTGCCATATTTGTATGCTGATGAGTTGATCTTTACCAATCAAAATCAACTAGATT
ATATGTTGTCTTATGCCGATGAAGAATTGCGTGAAACAATTTTGAAAAAAGCTGTTATCC
AACCTCAACCAACATTGGAGCGTAAGTTTTATGCGTTGTCCGATGCAAAATTGGATAAAG
AAGAGAATAAATTCCACTTAGCTTACTTTGGTTCGTTTTATGTAAATCGTGGTTTTAAAC
CATTTATTGAGGCATGGAACAATTTGCCAAAAGCGAAAAAGCAACTTCTGCAATTGCATA
TTTATACACAACAAGATGAGGATTCTATCTTGACTGAAGTACCGGAGGAAATTAGAGCAC
AGATTGTTATCCAAAAATATGTAGCTTACTTTGATTTTCTAGCATTAGCGGATCAATTTG
ATGGTCTGATTGTGATGGACACGCAAACCAAAGAACTAAAAATGAATAATCCTTACTTAC
CATCAAAATTGAGCGATTACTTAGGATCCGCTTCTTTAATTTTAGCACTGACCGAGCAAG
ACAGTCCGATGAGTCACATTGAAAACGATCGTTTACTCAAAGCAGATATGCACCAGTTAG
ATGAGATTTTGGAGGCTGTTAACTCTCTGTTGAACACAAAATATAATAGTAAAGGCGTAA
ATAATGCATAAAATTATTTTCTCACAAACAAATATTGAAAAACTCATTGCAGAGAAGCAA
CTGAGTGTGGATGCGTTACTTGAACAGTTTCAACGTAGTGATTTGATTAGCGTTACTCGT
TATAACGACTCTGCTGGTTTACCGTGGGGTAGCTGGAAGAATGTTGCAGCTGCCTTGGAT
GAATTTCTCGTGAAAAATGATTGGAAGTTTGAGCCTAGAGATCTGACTTTTAATGTTAAT
GTAGCTTATTTTGCCCCCTCCTCATTTATCCAAGCTCCACCAGAGGAAATACTACTCATT
TTAAAAAAGTGTTCTCAAACACAGTTGAACTTTATTTTGGTAAAACTAGAAATCGTTAAT
TATTTATTTGCGTTATTCATTAAAGATAGCAATTATCTTAAGCAGATTGATATCGCTTTT
TTCATTACATTTCTACAAGCTTTAACTCAAAGTAAAAAGCTGTCCTCAGATGAAGAAAGA
AAGATTTGCCAAAACTTCTTAACATTACACCATCTGACATTAGGTAGTACGGAGTACCAA
TTTTTAGAAAAACGTATTCAGTCTTTACAACGTCCATCAACACCTTTACTGCAGAAAAAA
CCATTAAAAATTGCACTATTAATTTGTGGCCAGCTACGGGGTTTTGAATATTCTGTGCCT
AGATTTGAAAAGAAATTTGCACCACTAGGTGATATTGATGCCTATGTAAGTAGTTGGGAA
GATGTAGGTTATACACGCTTTAATCTGCAAAATGCTTATCGTATTTTTGATAAACACACT
TGCGATCATCTGATCGAGCATAAGGATACTTATGACTTTTCAACATTTGATGAGGAAATT
GCGAAATATACTTCAGAAATTTACTCTCCTGAGTCAATTAAACAGCTTTTGGCAAAACAC
CTACATTGGTGTAACGCCTTAATGATTAATCTAAAAAGACACAAAGAGTATCCTTATAAC
AAAATGAGTAACTCTGAAAAAATGTATTACCACAACAGTTACTGGATTGAAACTCTCGGG
CATGAATATTTCAAAAAATACGATTTGATCATCAAGATTAGACCAGATTATTTTTTTAGA
GACGAAAATGCTATTCCTTTGACTGCTTTGAGCAGCACCTCCGTATTGACAGATACACCA
GACTACCTATTTCAAGAGTGGGGTTTTGGATTAGGTGATCAGCTTTGGATTGGTATGTCT
GAGCCGATGCTTCATTTATTAAACTGCCATAATAAAGAATCTTTGTCTTATCGATATATG
TATGCATTTTACAATAAAGAATCCTACCAAGGGCATTTGAATTGTGGGCTGGAAGCTTGG
GTTAATGGATTGCAGATTGTACCGTCAAATGCCTCATTACTAAAGTCTCGTTTAGCGAGT
ACACGTTTAATCAGTTTCGTTGAATTTAACCAAATGAATGTAGGCAAGTGAGGTTGATAT
GTTTGTTATTCCAATGGCTGGTTTAAGCTCTCGGTTCTTTAACGCAGGCTACAGTAAACC
TAAATATCAACTGATGCTAGAGCAAGAAACTATTTTTTGTTGGGCTGTAAAGTCATTTGA
AAAATATTTTCAAAGCGATAAATTTGTGTTTATTTACCGCGATGTATATGACACTCATCA
ATTTATTGAGGAACAAATCCTACAATTAGGCATTCACGATTATAAATTGGTATGCCTGCC
GTCTGAAACTTTGGGCCAAGCAGAAACAGTATATCAAGGGATTTACGATATTGATTCCGA
TGAAGAACTTTATATTTTTAATATTGACTCGCGCATCTTAAATTTTCAGAAACCCAAATG
GACTCACGAATGCGATGGTTACCTTGAAGTATTCAAAGGTGATGGTAACCATTGGTCTTT
TGCATTAGCAGAAAACTCAGAGAGTCTTAAAGTTATCCGTACAACAGAAAAAGAACGTAT
TTCAGATTTGTGTAGCGATGGATTGTATTACTTTAAGCAAAAATCTGTGTTTCAACAACT
CTTCTTGGATGCGAAGGCAAATCAAAGAACAGTTAAAAATGAATATTATATTGCACCACT
TTATAACAATTTAATCGCGATGCAAGGAGTTGTTTACTACGATTTAATTGACAAGGAACA
GATTCTGTTTTGCGGTACGCCGGAAGAATACCAGTCATTATTAAAATAGGATAATCATAA
AAAATGAAACGTTTAGTTATGGATTTAGATAACACTATTACGAAAACCGAAAACGGTGAT
TACCGAAACGCCCAACCAATTAACAGTGTACTTGAAAAATTACGCGAATATAAAGCACAG
GGCTTTGAGATTATCATCTGTTCAAGCCGAAATATGCGGACTTATGAGGGTAATGTTGGA
AAAATTAATATTTATACTTTGCCACTTATTATTGATTGGCTGAATCGACATAATGTACCG
TATGATGAAATCTATGTTGGCAAACCCTGGTGTGGTCATCATGGTTTTTATGTTGATGAT
CGAGCTGTCCGTCCCGATGAATTTAGTTCCTTAACTTATGACGAGATTAGAAAATTAACT
AAAATTGATGAGGAGTAATGGATGATTATCATCAATTCAGCAGCTTATGTTATTCCAGAG
TTTCGTAACGAATTTGGTTTAATTCCACCAACTTTTTTGCCTATTGGTAATAAAAAACTA
CTGTCGTTTCAAGTACAAGCATTGCGAAATAACTTTCCCAATGAACGAATCATTCTGTCA
CTACCAGAAAAGTTAGTGATTGGTCATGATGATAAAAAGCTATTTGAAAGTTTAAATGTT
GAACCAGTTCTCGTTGAAGAAAATATTTCATTAGGTATGGCATTGTTATATTTACTCAAT
ACAGTTGAATATGACACAAATGAACCCCTTCGTTTATTGCATGGTGATACACTGTTAAAT
AATTTCCCACAAGAACACGATTGTGTTGCATTGTCTAGAACACAAGATGATTATTCTTGG
GAGTTTGACGAGAATACAGAAAATAGCTTAGTTTGGTGTGGCTATTTCGCTTTTTCATCT
ATTCGTTCCTTTATTCGTGCCTTAGCTAAAATGCAAGGTAGTTTTACACAAGCTATATAC
CACTATATCAAATCACAAGGGGGAGTTTGCTATAAGCAAGTAAATGATTGGTTTGATTTG
GGGCATATTAACACCTATTTCCGCTCTCGCTCGGCAATTACTACACAAAGAGCTTTTAAT
TCTTTAAAAATTAGTAATGGTGTCGTTTGGAAATCAGGCTCTCCAGCAAGAAAAATTGAA
GCTGAAGGAAATTGGCTGAAACACCTGCCAGTGAATTTGAAACGTTTTACACCACTGCTC
ATCCAGTCGGGATGTAATGAAAACAACCAGCCTTTTTATGAAACAGAGTATCTGCCTTAT
TTGCCACTAAATGAAATTTTCGTCCATGGTAAAAATCCTGCAATATTTTGGGAGAATATC
CTTTGTTTGGTCAGACAGTATATGAATGAATCCAGAAAAGCGCTGAAGTTGACCGAGCAA
ATTACACAATATATACATCAAGATTCAGTTGCACTTTATCAAGAAAAAACTTTTGACCGG
CTACAAAGCTATGCAGAGCAAGTGAATTTAGATTTAAATGCAACAGTGAAGTACGACGGC
ATTGAATTACCAAGCTTAAGGGAAATTGCACAAGAGTGTATTGACAACACCTTAAAATTA
CCTGAAGTACCTGCGATTTTGCACGGTGATTTGTGCTTTAGCAATATGATGTATGATTCC
CGTGGTAACAGTATCAAAGTCATTGATCCAAGGGGAATGAATACCAAACAAGAAATGGTA
CTTTACGGCAATCAAACCTATGATTTAGCAAAATTATGTCACTCATTTATTGGTCTATAC
GATTTTATTATCGCCGATTCATTCGAGCTGGAAAAATCAGATGATTATGGTATTCGTTTG
AACTTTAATATTGATAGTCGTTTTGAAGAAATTCAGCAACTATTTATGAGAAAGCAATTA
TTACCAAATGTCACTAATAATGAAATTATTCCACCAACTATTTTGCTGTTTTTATCAATG
ATTCCATTGCATTTTGACAAACCGAACCGTCAAGAGGCGATGCTTGCCAATGGTCTAAGA
TTATATAAAATGTGGAAAGAGGCTTAGAATGCAGATTTATAATCGTGAACATAACGTGTT
TATTATAAGAAATGTCGGACATGGCTTTCAAAAACTAGGTACTTTTGAGTCTAAGAATTT
TAAATCGAAAGGGATTCGAGGGATTGTAAGTAATGAAAACGAATTAAAATTTTATAGTAA
TCACGACAATCAACAAAACATACTTTTTTCAGACACCTTAACCTGGACTGGCGAATGGTT
TGGATTATTCTATGACGACATATCGCAAACCGGTTTATTTAGCTCTGACTTTTTTGGATT
CGGACAAATATTTTATAGTACTTTAAATAAAGGAAATGAAAGAATTCTTATTGCGGGCGA
CTCATTCAGAGGTGTTTTGCAAACACTTAAGCAACTATCCGGTAACACTGATATTAATTG
GCACATTGCTGTCCCCCATTTAATTAGTATAACCAATATATTTTCGACTCGCTGCTCCTT
TGAAACTTTCTCAGATAGTATTAATGTATTGCATGAAGATGAAGTATTACTGTTTGGGAA
ACAAGGCGTCTCTATCGTTAAGAAGCCTGTTCCTGATTATCTTTCGTCCCTTTCTTATAC
TGATTTATTGCAAAAAGGAATTGATAAAGCGGGTAAAATGATTACCGTTGCACAGCACAC
CGGAAGAATCAATGAACTGTCATTATCTGGAGGGAAAGACTCACGGGCATTACTCGGATT
AATATTATCATCTGGTAACACTAACATTTCTGTTTATACTGCACCATCTGCTGGTGTCGC
GGCAGGAGCAAGTCGTGAGATCCTTGATCAAGATTTTTCTCTGGCTTGTCGCTTAACGGA
ATATTTTGGGTTGCCTTGGAATACCAATACGCAATTTGATGAATATAAAATTAGTTTTGA
TGAGTCCATTAACACCTGGCAAAATTTAAGAGGTAATTCAACTTTTGATTTTAGACCAAA
ATATTCTCAAGTAGTTAACAAGCATGAAGTGCGTTTTACTGGTTGTGGAGGAGAATTATT
CCGTAGTTATGTAGGTCTTGGGTATAAAGAAGGCTTTCCTCAATGGTGGGCAAACGCGGG
AAAAACAAAGGCATCCATTCGTAAAGATTTGGCATCTTTATTTAGGGCTTTATGTCCTGA
TTTATATATCAATTCAACTTTATATAAACAATCTTTAGATGCCTTTGTTGATGCTATGGA
CTTTGGTTATGGCGATGATGTCATTCACCAATTAGATATCAACTATGGAAAGTATCGCAA
CCGATGTCATTTTGGGGTTGCACACACACATTATTCTGAAGGTGCTTTACTATCCTATCC
GTTGTGTTTACCCGAATTTGTTTATGCAAGCAAGCTGCTTTCTAGGCAGGAGCAAGAACA
AGGTCGAACTTTATTTGATATTTTAGAATATACAGATCCAAATTTGAATACTTTGGAATA
TGCCTCTTCTCCTTGGGATAGTTGTTTCAAAACCAAAGGAAAGAAAAACTGGGGTAAAGT
AAAAGGCGTGAAACAAGCTGAAAATTACCAGGCTTTAGTAAAGGCAAGAACTAAGCAAAT
TGAACAAAGAGGAGTGCAATCTTTCAACTTCAATACTGCTTGTACACAACGCCTTTCCCA
AAATATGGATAAGCTACGCCAATTTGCTTTAGATAATCAATTATATTTCTTTGAAGGCAT
TGTACAAAGAATAGCCAGAGCACATCAAAAAAGCGCACAACACTTATATTCTATGGTATC
CAAAACAGAAACCTTACTAGATATCATCGAAGAGAAGAAGATAAAGTTAGTATTGTCTGA
GTTTGATTTAAGACAACCAAATTTTGTTGAAAGCCCTTTTATTTCATCTTCATGTATAAA
ATCCTATCTACCTGAAGCTAAACCTATGACTATTTCATCCTTTGATCAGGTAGTTCAAGA
TATCGATATGAGCGATTTCAAGTTTGATGGGAACATAGATTTAGAAAATAAATGCATCCA
AGTTCAATTTTCAAATATTAAAAAAGATTGCGAAATAGCATGTTATTTATATGAAGACGG
TTTGAAAATTGACCAAATATGGTATCAACCAGAACACTATTTTGTATTCAACGTACCAAA
TTTAGATACAAAAAAACGTTATCGTTTAACAGTATTCTACAAATGGAAAACAGAGACTAT
CGCACAAAAAACAGAAAGCCTAACTTTAAACTAATCTTCAATGAAAATTTATCTAATTAG
CGACAGTCTGACTAATCAATCTTTACTGTTAAACAATATTGACACCAGTAATTCTTGGTT
CTATTTAAAAAAACAAAGTAATCCTATTTTATTAGTCGAATCAGCTTGGCAAGGTTATAA
AAATCGGTGGAAATATAAAATTGCCTCTTATCCTGAAAACCCCAACCGCACCAACAGAAA
GTTGGCGCGGTTGGTTCAGAGAGCCAAAGATAAGGGGATCCCAACCATTTTTTGGAATAA
AGAAGATTCTATTCATTTTGACCGATTTATTGATTCTGCAAAATATTTCGACCATATTTT
CACAGTGGATGAAAATTGCGTAGAACGATATAGATCCATCGTACCACCCGAAACGACTGT
TGATGTGGCGATGTTTCCTGTTCAGCCTCGAATCCATAATTATCAAGGTTTTAATTTCAA
GCATATGGCAGCCAATTTTATCGGCAGTTACAGTAAACATATCCATGATAAGCGGAGAGA
AAGGCAGGAATTATTATTTCGTGCTGCTTTTAAAACGGGTTTACCGGTAACAGTTTTCGA
TAGAAATTCAGATAGAAAGTCGGGTAATTACCGTTACCCAACTGAAGAGTTTTGCCTAAC
GGTACACCCTGCCGTAGATTACGTACAAACTGCTGATATTTATAGACAATTTGCCGTATC
GCTTAATGTGAATACAATCGAAGACTCACCAACCATGTACTCTCGTCGTGTCGTTGAAGT
TTTAGCCTGCGCTGGCATTCTTGTTTCAACACCATCTTTAGCAGTAGAACGACTATTCAA
AGATTATTGCCATATAGTAAATTCCGAAGAAGAGGCTATTGAGTTATTTGAACGCTTAAA
ATATGGTCCATCACCATTAGATTTAGAAATGGCTAAAGCTGGAGCTGATTTTGTATTAAA
TAATTTTACTTGGCACCACTTTTTACAAAAAATCAAAGAGACTATTGAACGTAATAAATA
ATGTTTTTATCAAGTTTAGGCTTATATAAAAAGCGACGTTACTTAAAAAAATTTATGCAA
CCAACTGAAAATGTTTTTTTCTTTTTTTGGGGGAAAAAGCATGTTTATAGAGAGTGGTTT
GTAAGGAATATATTACGTCAAAAAATCGCATACTTGGAAGATGGCTTTATCCGCTCTCAT
TTTCCAGGCAAGGAATACCCAACCTTATCGATAATTATTGATAAAATTGGAATATATTAT
GATTCTACCAATCCGTCTGAATTAGAGAACCAATTAAATAACCCTCACTTTACTTACAAT
ATTGAAGGTAAAGTCTATACAAAACAAGAAGTAGAAGTAGCTATTGAGTTAATTAAAAAT
TATAAAATATCAAAATATAGTTACTTAAAAGATATCGATCCTAATTTTTTTCTTCCTTGT
TGGAAACATAAGAAAAAAATCCTAATTGTAGATCAAACTTTTGGAGACAAAAGTATTAAC
TATGCTCAAGCATCCGATCATACTTTTCTAAAAATGCTTGAAATTGCGAAATTAAATAAC
CCTAATGCGATATTTATTATTAAATCACATCCTGAGGTAGAGATAGGAGAAAAAGAAGGT
CATTTTTCCTCTATAGTAGAAAGTGAACAGGTTAAGTTTCTTTATGATACAGTTAATCCT
TATTCCCTATTAGACCATATTGATGAGGTTTATGTCGTTAGCTCAACGCTAGGTTTTGAA
GCACTATTAGCAGGCAAAAAAGTTCACTGTTTTGGAATACCTTGGTACTCAAATTGGGGG
GTAACTACGGATTATTTTAAATGTACTCGTAGAAAGCAGAAAAGAACAATAGCAGAGTTA
TTTTTCGCTGCATATTTTCGGTATACAAGATATATCAATCCCATCACTAAAGAAAAAGGT
GATATTTTTGATGTTATCAACTGGCTTATTTTACAAAAAGAAATCTCTACTCGATATAAT
AATAAAATAATTGCATTAGGATTTAGAAAATGGAAACAATCCAATCTCACTCCATTATTA
TCATTTAATAAAAATAAGCTGTTCTTTATTCAGAATATTTCCGAGTTAAATAAAAGTAAA
ATTGCTATAAATAATAATGACATGTTTGTTATTTGGGGAAATAAAATACCATCTGAATTA
ACAATTTTTGCAGAAAAATATTCTGCAAAAATTGTAAGGATGGAGGATGGTTTTATCCGT
TCTGTAGGATTAGGCTCAAATTTTATTCCACCTAATTCTTTTGTATTAGATAAAAGAGGT
TTGTACTTTGATCCAACTACACAGTCTGATTTAGAATTTCTATTGGAAAATCATGAAATT
ACAGAGTCTGAGCTATTACAAGCACAAAAAATACGCAAACTTATCCTTGAACATAATATT
ACAAAATATAATGTAGAAAAAACTCACACTCCTACTTGGAACCAACTAACTCAAGGAAAA
ACGACTATTCTTATACCCGGTCAAGTAGAAGATGATGCATCTATCCTATTTGGTTCTCCT
AAAATTAAAACAAATTTAGAATTACTACAGTTAGTTAGAGCTGAAAATCCAAATGCTTTT
ATTGTGTATAAACCACATCCCGATGTGCTGGCTAAAAACAGGATAGGTAAACTTGATCTT
TCTATTCTCAAAAAATTTGTAAACTATATAGAACAAGACTTATCTATTATAGCTTGTATT
AATTATTGTGATGAAGTACATACTATGACTTCACTTGCAGGTTTTGATGCATTATTAAGA
AATAAAAAAGTAATTACTTATGGTATGCCTTTTTATTCAGGCTGGGGACTTACTATTGAT
AAACATTATAATCCATTACGAACCAAAAAACGGAGTTTAGATGAACTAATAGCAATTTCA
CTTAATCACTACCCTATTTATTGGGATCATGAATTAAAAGGATACACAAATTCTGAATCT
GTTATTTATTCTATTTTATCAGAAATAAAAATGAATAATAACTACAAAACTCATAATATG
GAAACAATAAAAATTATATATCAACAAGTTAAAAAACTAATCATTCTAATAAAATCTGCA
CTGAAATAATATTTAATCATATTATTAATCTGCTTACTTAGAATCTAAGTAACATCCTCA
TAAAGAGTTACTTTTACTAATATAGATTATTTCAATCCTTATATTATTTATTTTTAATGG
CGAATAGCTAATTTAGTGAGAATCAATATGAAACTTATTAACACATTTTCAATTTCTTTA
CTTACTAGTATTACCCTTTGTAGTTGCAGTTTAATGCCTGCCTCGGGTCCGAATCAACGT
AAAATTCTAGACTTAAATAATACACAGACTAATACGACTCCCTCAGTTGATGTAATTGAT
CTTAACGACCATGAAACGAGTAAATTATTTAATCGGAACCAAGCTCAGTCATTTACTCAG
TTTCGTCAACAAACCTCAAACTATGCAGATATCATAAATGTAGGTGATACTCTGGATGTC
TTGATTTGGGAAGCGGCTCCCGCAATATTATTTGGAGGGGCCCTTTCTCAAACTGGTACC
GGTGGCTCGAATTTGACTAGCTTACCTGAACAAACAGTAAGTCGAAGCGGCAAAATCACC
ATCCCATTTTTGGGTCCCGTTTCTGTTCGAGGAAAAACACCAGAACAAATTCAAAAAGAT
ATTGCTCAAAGTCTATCTCCTCTGGCCAATAAACCGCAGGTTATTGTTCGCTTAAATAAG
AATAACTCCGCCAACGTCACTGTACTCCGTCAAGGGAATAGCGTAAGAATGCCACTAACC
TCTCAAGGGGAGCGGGTACTTGATGCAATTGCTGCTGTAGGTGGAACTACCGAAAATTTA
CAGGATATCTCAGTTCAACTAACTAGAGAAAAAGAAGTGAGAACACTTTCATTAGAGAAA
CTCGCCTCCAATCCGCAAGAAAATATTCTACTCCGTTCGGGTGATGTTGTAACACTATTA
AATAAGCCTTTAAGCTTCATTGGATTAGGTGCACTTGGCGTAAATAAACAAGTTAAGTTT
TCTGCAAATGGTTTATCTCTAGCAGAGGGGATAGGTCAGATGGGAGGATTATTAGACAAT
AGAGCAGATCCTCAAGGAGTCTTTGTTTTTCGCTATATTCCATTTAGCCAATTACCACAT
AAAGATCAAAGCCGTTGGAAATCTCGCGGATATAGTGAAGGAATGAATATACCAACTGTT
TACCGTGTAAATTTATTAGATGCGAAATCTCTTTTTTGGTTACAGCAGTTTCCTATCCAA
GATAAAGATATTGTATATGTATCAAATGCGCCTTTAGCAGAATTCCAAAAATTCTTACGA
TTGGTTTTCTCTGTCACGTCCCCTATTAGCGGAACAATTAATAATATAAATGGAATCAAT
AATTTATAGGAAAATATAGTGATAAATATAACAATAAAAACCTCAAAAATGAAATTGAAA
AAATACCTTAAAAAATTAAAAAAAGTTAAACCACTTTTTGGTCTGATGGTAATTATTCCA
ACTTTGGTGTCTGGCTTTTACTTTAGTATCTGGGCCTCAGATATTTACATTTCACAATCA
AGTTTTGTAGTGAGAAGTACAAAACATCAAACCGCACTAAGTGGAATTGGTGCTTTATTA
CAAAGCTCCGGTTTTTCAAGATCACAAGACGATACCTATATGGTTCAAGAATTCATGCGA
TCTCGTGCGGCACTTGAAATGTTAGAAAAAAATCTACCAATTAGAGATTTTTACGAAACT
AAAGGGGATTTATTTAGCCGTTTCAATCCGCTAGGAATAAAATCCGAAAAGGAAGCTTTT
TATCAATACTTCCAGAAACGACAATCTGTTAATTTTGATCCTATATCAGGCATTGCGATA
TTAAATATCCGATCTTTCACGCCATTGGATGCCCAAAGAATAAATCAAGAATTATTAAAA
CAAGGTGAGTCTTTCATTAATCGTCTAAACGAACGCGCACGACAAGATACCGTTGCTTTT
GCCAAAGAAGCGGTTAACCAAGCTGAAAAAAAAGTGATGACATCTGCTTCTGAATTAAGT
GAATATCGTATCAAAAATGGTGTTTTTGATCTTCAATCACAATCAGAAGTCCAGCTTGGG
TTAATTTCTTCATTGCAGAATGAATTAATCAATATTCAAACTCAGCTAGATCAAGTTCGT
GCGATCTCTCCGAATAATCCCCAAGTTCAAACACTATTAGTCCGTTCTAATAGTATTCGT
AAAGAAATGCAGCAACAAATCAAGCAAGTACTTGGGGGTGGGGATTCAATAACAACTCAA
ACTGCAGAATATCAACGTTTAGTCTTAAATAATACGTTAGCACAACAACAGCTAGCTGCA
GCAATTACATCCTTACAAAACACGATATCTGAGGCAGAAAGGCAGCAACTTTATTTAGAA
GTTATCAGTAATCCTAACACACCTGACTTAGCTCTAGAGCCTTATCGAATATATAATATT
ATTGCTACCTTATTTATTAGCTTAATTTTGTATGGCATCACTATCTTATTATTAGCAAGT
ATCAAAGAGCATAAAAACTAATGTTATACGGTGATCAGACTACATTAAAGCAATCTCTAA
TTATTCAAGGCCGAGTTATTGCTGCATTGTTAATGCGAGAAATAATCACTCGATATGGAC
GCCGTAACTTAGGATTCTTATGGCTCTTTGTCGAGCCTTTTCTAATGACAGGAATAATTC
TCTTATTATGGGGCTCCTTCAGAGGCAATCATAATGCCAGTTTAAATATTATGGCATTTA
TGATCACTGGTTATCCTCTTATAATGATGTGGCGTAATACATCTAATCGAGCTGTAGGTT
CAGTCTTGGCAAATTCCGCATTATTGCATCATCGTAATGTTCGTGTTTTAGATACCCTTA
TTGCTCGTGCAATTTTAGAAATATCCGGCGCAACAATTGCTCAAGTTGTGTTGATGGGAA
TATGTATCACGCTAGGCTGGATCGCAATGCCTAAAGATATTTTTTATATGTTACTTGCTT
GGGCATTAATGGGAATGTTTGCTATCGGATTTGGCTTTATTATTTGTTCAATTTCCTATC
ATATAGAATTTTTCGGGAAATTATGGGGAATATTAAGCTTTGTAACCATGCCTCTCTCTG
GTGCCTTTTTCCTAGTTCATAGCGTGCCACATCAGGTTCAGCAATATTTATTATGGGTTC
CAATGATTCATGGTTCAGAAATGTTCCGACATGGTTATTTTGGTGATGCAATTATTACTT
ATGAAGACCCTTGGTTCCTTCTAAAATGCAATCTTATTTTGTTATTCATAGGATTAGTTA
TGGTCAAAAATTTTAGCAAAGGTATAGAACCAAGATGATTAAAGTAGAAAATGTAAGCAA
GAGATATCTAACAAGACATGGCTGGACTACAATACTACAAGATATTAACTTCTCACTTAA
AAAGGGAGAGAAAGTAGGAATCCTCGGGCGTAATGGTACAGGGAAATCAACTCTCATTCG
TCTATTAAGTGGTATTGAACCCGTGAGCTCAGGTCACATTACTCGAAATATGAGTATATC
TTGGCCATTAGGTTTCAGTGGTGCTTTCCAGGGGAGTCTAACTGGCATGGACAACTTAAG
ATTTATCTGCAGGATCTATGGTGCAGATATTAATAAAGTTAAAGCGTTTACTGAAGAATT
TGCTGAGTTAGGTAAATATCTTTATGAACCGGTAAAAAATTATTCATCTGGGATGAAAGC
TCGCTTAGCTTTTGCTCTCTCTTTATCTGTTGAATTTGATTGTTATTTGATTGACGAAGT
TATTGCTGTTGGAGACTCTCGTTTTAGTGATAAATGCAGATATGAACTATTTGAAAAACG
CAAAGATAGATCTCTGATTCTTGTTTCACACAGCCCATCAATAATTCGTGAATACTGTGA
CAATGCTCTGGTTTTACATGGTAGAACTATACACCATTTCGATTCTATAGATTCCGCATA
CAAATTCTATAACGCCACATTACAAAAATAAACATAATAAAGGAAACAAAAAAACCCGCT
TATCGCGGGTTTTATT
