# Supplementary material for: Comparative Genomic Analysis of Asian Haemorrhagic Septicaemia-Associated Strains of Pasteurella multocida Identifies More than 90 Haemorrhagic Septicaemia-Specific Genes
Source: PLoS One. 2015 Jul 7;10(7):e0130296. doi: 10.1371/journal.pone.0130296 (PMC4495038; doi:10.1371/journal.pone.0130296)
Supplement: S2 File — (TXT) [file pone.0130296.s002.txt]

>gnl|ahmed|LSP_locus
CGGATGAGTTGCATAACTCCTCACAAAAAGATCAATTCGCGTATTTTGGGCTTTTTTAGT
GAATAAACGAGGGAAAAACCTCTTCAAAATCATAGAATAAGTTCTTGATTTCACAGACTT
AACTCTAAACGTATTCTTTTTTCTAAAATACTGATATCAATAAACTCAAGTTAACATCAC
TCTCTATTAAATAATTTTATATTAAAATACATGGGTAACATTACCCCAATAAATAATTTG
GGTGATATTATAATAAATAAAAATCAATATTAAACAATTAAAAAAATTTAAATATTAAAA
CAGTCATAGAAAGTTATTAAACATCTCCCCCCAAAAAATCAGATAAAAAACGATTCACCT
TACATTAATAACATAAACTTTAGAGTTAAAAACTTATCTTTGTTACATAAAAAACACCTT
TATTTATAATGAACAAGAGAACAATCAAAACATTTTAAAAATAACAGCATACAATCTAAA
TTATCTAGACCAATATAATCTAGCAATATCATCTTTATATCATGCATTAGCTAGTAATAT
ATTCGATAGCGAATCGTTCATTCAAACTCAATTATCATAGTAATTTTTTTGTCTTCATTG
CGTTGTCTTTTCTTCTCTAGCATTCTCTTAGGTTTTGTTAAAACATGGATAATCTTATCT
TTCAATTTCTTCTTTTCTCTCCCAATCCTCGACTCAGTCATAATTCTACATTTACTCCTC
TCTAATTCTAATTGACTTAATAATACAGCATCACTTTTATTTAACTGCAATTCTTGAATA
CAAAGAGCTGGTGAAAATTGGTATACTGTGAAATCTTTTCTTTCTAGAAATTTATTAAAT
AGTAACTCATCAATAGGAGCAACTTCCTCAATATGCATTTTATTAAAAAGAGACAGTAAA
AACTTTGCTGCACCTAAAGAAATTATATACCCAGCTGTACCAAAATGCGTAGATTTTAGA
GTTAATAATTCCCTATTATAATAAGATTTGATATAAGATGGCTGACAATAAACTTTTTGT
AGAAAAGTTTCTAAACGAACAATAAAAACATCATTAGTATTAAAACGAGAAAAAAACCAT
TCATCCTCTATCAAAAATTTATCTGCATTCTTTCCCAAGAGGATGTCATCTTCAAAAACA
ACTATATAAGGTAAATTTTTCTCGACACATTTATGCCATAAGGATAAATGACTAATAAAA
CATCCTTTTTCACCATCAGTCAAACTTGAATCAGCCAAGCTAGGGAAAAATTGCGAAACA
AGCTGATTAAGTAATGGGCTAGGGCTAATTGCATCAAAAAATTGAAATGGAATATCGTAC
TGAGAAAACTGTTCACTGATATGCTGCCTGCGCTCTACAGCAGATGCAAGACTAATAACA
TAATGGAATGCACTCGACATAAGTTCTTCCCTTTAACTAAGTAAATAAACAGGCAAAATA
TAGCATTTCTCAAAAAAACTGTCTATTTAACTAGTGTTTCTTCTACTTGCAACTTTATCT
GTTTTTTTGTACAATCCTGCCTCTTACATACAAACTGCCATACGGCGTAATATTAACAAC
ATGCGGTGTCAGTCTAATAAGAACTTGATAGCGGCATGGCTTCAAATTGAGGTTTTCTAT
GAAACAAGGTATTCACCCTAATTACGTGGAAGTTACTGCAACTTGTTCTTGCGGTAATGT
CATTAAAACTCGCTCAACAGTGGGTAAAGATTTAAACTTAGACGTTTGTGGTAACTGCCA
TCCATTCTATACTGGTAAACAACGTGTTGTTGATACCGGTGGCCGTGTAGAACGTTTTAA
TAAACGTTTCAGCATTCCAGGTACAAAATAAGATCATGCTAATTAAGCCCTCGCAATGCG
GGGGTTAATTATATTCGGAATACATATATGCTTAAAGTAACACTCGCTATTGCTACATAT
AACCGTATAACTTATATAGAAAAAATGATCAATTCTCTAAAATCATCTGTTGATATTTCA
AAAATTAATATTCGAATTTACGATGATCATAGTGAAATACTAACAAAACAGGATTTAGAG
AAGTTGTTTCCATACGCTAAAGAGATTATTGTTAGAGATAAAAACTTAGGGGCTGATCGG
AATTCCAGAAAAATATACGATGACTTCTTACAAACTAATGATGATATTCTAATTAATGCA
GATTCTGACCTTATCTACCGACCTGGTTGGCTAGAAATCATAGAGACTCTTTTACCTCAA
ACTGATGGAGTACTATCTTTATATAACTCCAATAAACATCAATTTATAGAGCAAATAACC
CCTAGTTATGGAGCTAAAAAAACTTTAGGATCTGCAGGCACGGTATTAACAAGAGAAATT
GTAAAAAAAATTGTAGATAATATTCCTATAGATTCTGATATGTTTGACTGGCAATGGTCA
ACTCTATTAACTAATAAGAATATTAAGCTAATTTGTATTAAAGAAAGTTATATTCAACAT
ATAGGTATTCTTGGACAAAATAATAAAGGCTTTATTAATGATTTTGATTATGGACTTAAT
TTTATCCCAGAAAATGAGATAAATCAAAAAATAATGTCAGACTTTATAGACGAGTTGTTC
TTAGAAAATAGAAAATTTATTGAAAGAAAAGAAAAAGAAATAGGATGCAGTTTAACCAAA
TTAAAAAGATTGGATTATAAAGTAGGTCACTTTATTTTAGCTATCCCAAGGGAAATCAAA
AGATTATTAAAAAAAATATTCAAGCACTAACTCCATAAATTTAAATAAGAAGGCTGTATG
TTATTTTTTAAAAGACTAATTGCTATTTTCTCAGGTAAAAGAAAAAGGTTAGATGAATTA
AATATAAATGATATATCATCTATTTTGATAAAACCTATAGGCGACGCCATAGGTGATGCA
ATTGCTCACACATCTCATATAAATCAAATAAAAAAATCTAACCCCAATATACGTATAGGT
GTTATTGTTTCTAAACGAAATAAGGATATTTTTCATCTTTCTTATCTAGTAGATGAATTA
ATAGACAATACGTTCGTTGCACATATGACTAATAGAAAAAAATGGGATCTTTATTTGGAC
TTTCAGCCTACATTTACAAGTAAATCCATTATACTAGAGAAAATACTTAGTCCTAAATAT
ATCCTTATATTCAGTAAAAAAAATAAAAAATCCTATAACACTTCAACTATTAATAATTAC
AACTATCATTGTAAAGTCCCTCTTAACACTCATATTTCAGATTATTTAAAATATACTCCT
TTACACTGTTTTATAGATGACAAAGATAATAAATATATTTTAAATACAGTTAATAAATCG
CATGATAAATATTGGAAAAATAATAAAATTAGAATACTTATATCCCCACAAGGAAGTAAC
AGACATATCCCAGAAGAAGAAATAGCTTCCTTAATAAATAATATAGGGAATAATATAAAA
ACCGAATGCTCATTCCTACTATCTCTAACTAAGGAAAAAGAAAATTATTTATCAAAAATA
AAAGAAAACATGAGCTCACCAATCAATATAACACTACTACCAGATGTTTCATTGTCTGAA
TACTTAAATATAGTAAACTCATCAGATCTAGTTATAAGTGTTGATAGCGGTACTGTTCAT
ATTGCTTGTGCGTTATCTAAAAAACTTTTAGCATTTTATGCTAATGATGAAGCTAATTTA
AATAAATGGTTTCCTAAAATGCCAATGGGAACACCATATAAAGTAGTTATAAATATATCC
GCAAATAATTCAAATGATACTTCTAATTTTCCATTAAATGAAGCTAGTTATTGGCTACAA
GAACAATTGCAACAAATAAGCATCTCCAAGGTTTGAAAATGTTAAAAACAAAGCTCAGAT
TATTAAGAATAAAAGTTGGAAAAATATTTTTAGATAAAAAAAAAGAAAAAGCATCTAATA
AACAAATTAAAAAAGTCCTCTTCCTCCGCCAAGACGGAAAAATTGGGGATTATGTGGTGA
GCTCATTTGTATTCCGTGAGATCAAAAAATTTAATCCTGAAATTAGAATTGGAGTGATTT
GTACCAAACAAAATGCCTATCTTTTTAAACAAAATTCATATATTGATCAACTTTACTATG
TAAAAAAGAAAAGTATTTTGGATTACATCAAATGTGGTCTAGCAATTCAAAAAGAACAAT
ATGATTTAGTGATTGATCCGACGATTATGATTCGTAATCGCGACCTTTTATTTTTACGCT
TAATCAATGCCAAGAATTATATTGGCTACCAAAAAGCCAATTATGGTTTATTTAATATTA
ATCTGGAGGGGCAATTTCACTTTTCTGAACTCTATAAACTCGCCTTAGAAAAAGTGAATA
TTACGGTACAAGATATAAGCTATGACGTCCCATTTGATGAGCAAAGTGCGGTCAAAATTT
CTGAATTTTTGCAGAAAAACCAACTAGAAAAGTATATTGCTATTAATTTTTATGGTGCTG
CAAGAATCAAAAAAGTAAACGATGACAACATCAAAAAATATTTAGATTATCTCACGCAAG
TCAGCGGGGGAAAAAAGCTGGTGCTATTAAGCTATCCTGAAGTAACAGAGAAATTAACAC
AATTGTCAGCCGATTATCCGCATATTTTTGTCCATCCAACAACCAAGATCTTTCATACCA
TTGAGTTGATTCGCCACTGTGATCAATTAATCTCTACAGACACTTCTACTGTACATATTG
CTTCAGGTTTTAATAAGCCAATTATTGGTATTTATAAAGAAGATCCTATTGCATTTACAC
ATTGGCAACCCAGAAGTCAGGCAGAAACGCACATACTTTTCTATAAAGAAAATATTAATG
AGCTCTCGCCTGAACAAATTGACCCTGCATGGCTTGTAAAATAGTCTTATCTCTTCTGAC
ACTTGGGGCAATAGAAACTATTTCGT
