# Supplementary material for: Comparative Genomic Analysis of Asian Haemorrhagic Septicaemia-Associated Strains of Pasteurella multocida Identifies More than 90 Haemorrhagic Septicaemia-Specific Genes
Source: PLoS One. 2015 Jul 7;10(7):e0130296. doi: 10.1371/journal.pone.0130296 (PMC4495038; doi:10.1371/journal.pone.0130296)
Supplement: S1 Table — (XLSX) [file pone.0130296.s003.xlsx]

## Sheet: Sheet1
Haemorrhagic septicaemia-specific genes
Number	Locus_tag	Product
1	BUKK_00110	SppA protein
2	BUKK_00115	hypothetical protein
3	BUKK_00870	Patatin
4	BUKK_00885	KAP family P-loop domain protein
5	BUKK_00890	hypothetical protein
6	BUKK_00895	DNA-binding protein
7	BUKK_00900	hydrolase TatD
8	BUKK_01775	hypothetical protein
9	BUKK_01785	hypothetical protein
10	BUKK_02975	glycosyl transferase
11	BUKK_03720	protein PhyA
12	BUKK_03740	hypothetical protein
13	BUKK_03745	hypothetical protein
14	BUKK_03760	heme utilization protein
15	BUKK_05050	uvrD/REP helicase
16	BUKK_05490	UDP-N-acetylglucosamine 2-epimerase
17	BUKK_05495	UDP-N-acetyl-D-mannosaminuronic acid dehydrogenase
18	BUKK_05500	hypothetical protein
19	BUKK_05505	hypothetical protein
20	BUKK_05510	capsular biosynthesis protein
21	BUKK_05515	capsular biosynthesis protein
22	BUKK_05520	EcbG
23	BUKK_05525	hypothetical protein
24	BUKK_05530	spore coat protein
25	BUKK_05535	hypothetical protein
26	BUKK_07275	hypothetical protein
27	BUKK_07280	DNA-binding protein
28	BUKK_07290	transposase
29	BUKK_07295	hypothetical protein
30	BUKK_07300	DNA transposition protein
31	BUKK_07305	hypothetical protein
32	BUKK_07310	host-nuclease inhibitor protein Gam
33	BUKK_07315	hypothetical protein
34	BUKK_07320	bacteriophage protein
35	BUKK_07325	hypothetical protein
36	BUKK_07330	Mu-like prophage FluMu protein gp16
37	BUKK_07335	hypothetical protein
38	BUKK_07340	transcriptional regulator
39	BUKK_07345	N-acetylmuramoyl-L-alanine amidase
40	BUKK_07350	hypothetical protein
41	BUKK_07355	hypothetical protein
42	BUKK_07365	hypothetical protein
43	BUKK_07370	hypothetical protein
44	BUKK_07375	hypothetical protein
45	BUKK_07380	Mu-like prophage FluMu protein gp27
46	BUKK_07385	Mu-like prophage FluMu protein gp28
47	BUKK_07390	Mu-like prophage FluMu protein gp29
48	BUKK_07400	Mu-like prophage FluMu G protein 1
49	BUKK_07405	Mu-like prophage FluMu I protein
50	BUKK_07410	head protein
51	BUKK_07415	hypothetical protein
52	BUKK_07420	Mu-like prophage FluMu protein gp36
53	BUKK_07425	Mu-like prophage FluMu protein gp37
54	BUKK_07430	Mu-like prophage FluMu protein gp38
55	BUKK_07435	tail protein
56	BUKK_07440	tail protein
57	BUKK_07445	Mu-like prophage FluMu protein gp41
58	BUKK_07450	Mu-like prophage FluMu protein gp42
59	BUKK_07455	DNA circularization protein
60	BUKK_07460	Tail protein
61	BUKK_07465	Tail protein
62	BUKK_07470	Phage baseplate protein
63	BUKK_07475	Mu-like prophage FluMu protein gp46
64	BUKK_07480	Mu-like prophage FluMu protein gp47
65	BUKK_07485	Mu-like prophage FluMu protein gp48
66	BUKK_07490	hypothetical protein
67	BUKK_07495	hypothetical protein
68	BUKK_07500	uvrD/REP helicase
69	BUKK_07515	hypothetical protein
70	BUKK_07625	transposase
71	BUKK_07630	hypothetical protein
72	BUKK_07915	hypothetical protein
73	BUKK_07920	hypothetical protein
74	BUKK_08195	hypothetical protein
75	BUKK_08215	hypothetical protein
76	BUKK_08220	adenylosuccinate synthetase
77	BUKK_08760	transcriptional regulator
78	BUKK_08765	phosphomethylpyrimidine kinase
79	BUKK_10590	preprotein translocase
80	BUKK_10595	DNA primase
81	BUKK_10600	hypothetical protein
82	BUKK_10610	hypothetical protein
83	BUKK_10615	hypothetical protein
84	BUKK_10620	hypothetical protein
85	BUKK_10625	AlpA family transcriptional regulator
86	BUKK_10630	hypothetical protein
87	BUKK_10635	hypothetical protein
88	BUKK_10645	terminase
89	BUKK_10650	tape measure domain protein
90	BUKK_10655	hypothetical protein
91	BUKK_10660	bacteriophage protein
92	BUKK_10665	phage head-tail adapter protein
93	BUKK_10670	HK97 family phage portal protein
94	BUKK_10675	peptidase
95	BUKK_10680	capsid protein
96	BUKK_10685	Minor tail protein U
Unique genes of TX1 strain
Number	Locus_tag	Product
1	PMTX1_01570	serine recombinase
2	PMTX1_01575	conjugal transfer protein
3	PMTX1_01580	sigma factor
4	PMTX1_01585	membrane protein
5	PMTX1_01590	cobalt transporter
6	PMTX1_01595	cobalt ABC transporter
7	PMTX1_01600	ABC transporter
8	PMTX1_01605	ABC transporter ATP-binding protein
9	PMTX1_01610	TetR family transcriptional regulator
10	PMTX1_01615	conjugal transfer protein
11	PMTX1_01620	endonuclease
12	PMTX1_01625	polyketide cyclase
13	PMTX1_01630	HxlR family transcriptional regulator
14	PMTX1_01635	DNA-binding protein
15	PMTX1_01640	helicase
16	PMTX1_01645	ATP-dependent DNA helicase RecG
17	PMTX1_01650	AbrB family transcriptional regulator
18	PMTX1_01655	DNA topoisomerase
19	PMTX1_01660	cell surface protein
20	PMTX1_01665	conjugal transfer protein
21	PMTX1_01670	cell wall hydrolase
22	PMTX1_01675	conjugal transfer protein TraE
23	PMTX1_01680	conjugal transfer protein
24	PMTX1_01685	conjugal transfer protein
25	PMTX1_01690	membrane protein
26	PMTX1_01695	conjugal transfer protein
27	PMTX1_01700	single-stranded DNA-binding protein
28	PMTX1_01705	conjugal transfer protein TraG
29	PMTX1_01710	conjugal transfer protein
30	PMTX1_01715	nucleoside triphosphate hydrolase
31	PMTX1_01720	replication initiation protein
32	PMTX1_01725	methyltransferase
Unique genes of Karachi strain
Number	Locus_tag	Product
1	KARACHI_11310	transposase
2	KARACHI_11315	transposase
3	KARACHI_11320	transposase
4	KARACHI_11325	transposase
5	KARACHI_11330	transposase
6	KARACHI_11340	hypothetical protein
7	KARACHI_11345	transposase
8	KARACHI_11355	hypothetical protein
9	KARACHI_11360	transposase
10	KARACHI_11365	transposase
11	KARACHI_11375	hypothetical protein
Unique gene of BUKK strain
Number	Locus_tag	Product
1	BUKK_11395	hypothetical protein
Unique gene of PVAcc strain
Number	Locus_tag	Product
1	PVACC_11385	hypothetical protein
